# Supplementary material for: Omega-3 Fatty Acids DHA and EPA Reduce Bortezomib Resistance in Multiple Myeloma Cells by Promoting Glutathione Degradation
Source: Cells. 2021 Sep 2;10(9):2287. doi: 10.3390/cells10092287 (PMC8465636; doi:10.3390/cells10092287)
Supplement: Supplementary file 1 [file cells-10-02287-s001.zip]

Archive with 1 entries (1 files):
- cells-1323132-supplementary.pdf
